# Supplementary material for: Long term treatment with abatacept or tocilizumab does not increase Epstein-Barr virus load in patients with rheumatoid arthritis - A three years retrospective study
Source: PLoS One. 2017 Feb 15;12(2):e0171623. doi: 10.1371/journal.pone.0171623 (PMC5310777; doi:10.1371/journal.pone.0171623)
Supplement: S1 Table — Epstein Barr virus copy number per 500ng PBMC DNA was assayed in 55 patients under abatacept. (XLSX) [file pone.0171623.s003.xlsx]

## Sheet: abatacept
	EBV load/ 500 ng DNA
Patient	Date J0	Month 6	Month 12	Month 18	Month 24	Month 30	Month 36	Month 42	Month 48
1	0		0	0	0	0	35.13	0	5.4
2	0		0
3	0	0	0	0
4	0	0	0
5	0	0.59	15	28.5	0		2.74	0
6	0	0	0.03	5.32	5.86	0	24.75
7	30	75.43	0	0	15.24	17.38
8	0	0	0	45.66	17.91	0	6.41	0
9	12	13.23	0	10	39.13	22.08	0
10	0	0	0	1.3
11	0	0
12	0		0	0	0	0	4.79
13	0	0	4.74
14	0	4.38
15	20.83	0	6.58	0	0
16	0	0	1.38
17	7.09
18	0	0	41.97			0	0
19	0	0	0		15.21	1.18	16.46		4.08
20	0		0	0	1.88
21	0	0
22	0	0	0
23	0		0
24	0	0
25	0	0	0	8
26	0	0	0
27	0
28	0	0	0.13
29	0	0	253.62	45.62	27.08
30	0
31	0	0
32	0
33	0	13.51	0	1.83		0	4.35
34	0
35	0	0
36	0
37	0	0	0.41	0	0
38	0	3.33	6.06	116.55	0.8	0.37	0
39	0	0.32	0	0	0	0	0	0	0
40	0	39.47
41	0	35.71		0	0	0
42	0		6.25
43	110
44	0		0	8.7	0
45	0
46	0	11.17	23.15	0	116.7	192.31	0
47	0		0	0	0	0	0		0
48	15.77	8.06	0	0	0	0	0
49	6.99
50	0	3.33
51	0	4.45
52	1.25	67.67	3.6
53	1.16	152.78	368.85	0	5.33	0	36
54	4.41	32.5
55	1
