# Supplementary material for: Long term treatment with abatacept or tocilizumab does not increase Epstein-Barr virus load in patients with rheumatoid arthritis - A three years retrospective study
Source: PLoS One. 2017 Feb 15;12(2):e0171623. doi: 10.1371/journal.pone.0171623 (PMC5310777; doi:10.1371/journal.pone.0171623)
Supplement: S2 Table — Epstein Barr virus copy number per 500ng PBMC DNA was assayed in 35 patients under tocilizumab. (XLSX) [file pone.0171623.s004.xlsx]

## Sheet: tocilizumab
		EBV load/ 500 ng DNA
Patient	Date J0	Month 6	Month 12	Month 18	Month 24	Month 30	Month 36	Month 42	Month 48
1	0.749465	20.8333
2	1.3
3	43.3168	0	0.26	0	0	0		0
4	42.3077	126.263	0
5	0	0	0	0			0
6	2.75
7	2.17391	51.8868	0			0	0
8	0
9	1.1236
10	0.568182	3
11	11	179.144
12	0
13	2.6087	22.9508	0	1.55763	21.7391
14	0.208333	1.5625	0	0	0
15	0
16	12.7168	0	0	0
17	2.59516	0	0	0	0	0	0	0
18	88.8889				0
19	1.10619	0	3.87597	3.87597	0	0	0
20	38.8889	12.8205	9	217.803
21	2.23214		0.217391	0.217391		0	0	0	0
22	64.2857	0			0		0
23	0	5.6	0	0	4	4		0.47
24	2.3	0		0.37
25	3.19149	18.3246
26	0	0
27	0	0		0
28	1.50862	0	0		0	0	0	0
29	17.3077	0
30	0
31	0	0			0	0
32	0
33	3.88889
34	43.75
35	21.7391	8.03571
